# Supplementary material for: PEDOT-Regulated Interfacial Engineering of Sodium Vanadium Oxide Nanostructures for High-Performance Aqueous Zinc-Ion Batteries
Source: Nanomaterials (Basel). 2026 Jun 12;16(12):729. doi: 10.3390/nano16120729 (PMC13305433; doi:10.3390/nano16120729)
Supplement: Supplementary file 1 [file nanomaterials-16-00729-s001.zip]

Archive with 1 entries (1 files):
- nanomaterials-4347044-supplementary.pdf
